# Supplementary material for: Design, Synthesis, and Biological Evaluation of Marine Lissodendrins B Analogues as Modulators of ABCB1-Mediated Multidrug Resistance
Source: Mar Drugs. 2023 May 20;21(5):314. doi: 10.3390/md21050314 (PMC10220702; doi:10.3390/md21050314)
Supplement: Supplementary file 1 [file marinedrugs-21-00314-s001.zip]

Archive with 1 entries (1 files):
- marinedrugs-2377884-supplementary-highlight.pdf
